# Supplementary material for: The Impact of a Composite Cardiometabolic Burden on Body Contouring Outcomes: Is the Whole Greater than the Sum of Its Parts?
Source: J Clin Med. 2026 May 25;15(11):4094. doi: 10.3390/jcm15114094 (PMC13258387; doi:10.3390/jcm15114094)
Supplement: Supplementary file 1 [file jcm-15-04094-s001.zip]

Archive with 1 entries (1 files):
- jcm-4321297-supplementary.pdf
